# Supplementary material for: Dynamic association of the H3K64 trimethylation mark with genes encoding exported proteins in Plasmodium falciparum
Source: J Biol Chem. 2021 Apr 9;296:100614. doi: 10.1016/j.jbc.2021.100614 (PMC8095176; doi:10.1016/j.jbc.2021.100614)
Supplement: Supplementary File 1 [file mmc2.xlsx]

## Sheet: Pf SET and H3 cloning primers
		Primers used for cloning of PfSET domains in pGEX6P2 vector
1	PfSET 1 FP	GCAGCGGATCCAGTGAAAAAATTAAAACTTATATT
2	PfSET 1 RP	CGCGCCTCGAGTTAATTCATTCTTCCTAGACAAGT
3	PfSET 2 FP	GCAGCGGATCCAAAGTAGATATATCTATATTAAA
4	PfSET 2 RP	CGCGCCTCGAGTTCTATGAATATATTCCAATCTTG
5	PfSET 3 FP	GCAGCGGATCCTCTGGTTGTGCTCCTCATAATTATAA
6	PfSET 3 RP	CGCGCCTCGAGTCAACCTATGTAACCTTTACACT
7	PfSET 4 FP	GACGCGGATCCTCATATGACATTAAATATAA
8	PfSET 4 RP	GACGCCTCGAGCTACTTTATTTTATTTAATTTTTC
9	PfSET 5 FP	GACGCGGATCCTCATTTAATGATATACAAAAG
10	PfSET 5 RP	GACGCCTCGAGCTATGAACTTACCTTCCACCAAGA
11	PfSET 6 FP	GACGCGGATCCATGTTTAAAATAGAATATAAA
12	PfSET 6 RP	GACGCCTCGAGCTAAGATAATCTTGTACATCGATC
13	PfSET 7 FP	GACGCGGATCCGTTTATACTATTGAAGAAATT
14	PfSET 7 RP	GACGCCTCGAGCTATGATGATTTGTATAGATCGTC
15	PfSET 8 FP	GCAGCGGATCCATGGAAATTATGAAATTAAAGGATA
16	PfSET 8 RP	CGCGCCTCGAGTTAAAATTTTAACCATTCGTTA
17	PfSET 9 FP	GACGCGGATCCAGTTATTATATAGTTCTTCAT
18	PfSET 9 RP	GACGCCTCGAGCTAGGATAGCTTCCCGCAAGTAG
19	PfH3 FP	GACGCGGATCCATGGCACGAACTAAACAAACA
20	PfH3 RP	GACGCCTCGAGCTAAGATCTTTCTCCACGAATACG

## Sheet: SET5 Mutation primers
		SDM Primers of PfSET5 domain
1	Pf SET5 K64E FP	ACCGAGTAAAAATGAAGCAATAGTCGA
2	Pf SET5 R73E FP	TATTATAATCAATGAAAAGAAAGAAAC
3	Pf SET5 K114E FP	CAAATAAAACAAGAACAAGATGTCACT
4	Common RP	GAACTTACCTTCCACCAAG

## Sheet: ChIP qPCR primers
PlasmoDB ID	Primer name	Oligo Sequence 5' – 3'
PF3D7_1477000	FP	TAAATTTTGTTTTTGCATGTGTATAT
	RP	ATATATATATATATATAACAACAT
PF3D7_0114000	FP	GAAAAATAGGGTATAATAAATATTTTTC
	RP	CAAATATTATAAAAAAAAAATTTTAA
PF3D7_0500900	FP	CAAAAAGAAATATGTATTATATAA
	RP	AATTAAAAATAAATATTCATATAA
PF3D7_0401800	FP	ATGTTATTATTTTAATATGGAACAA
	RP	CTATTCTTATTTAATTATACATTAT
PF3D7_1476900	FP	TTATTTATAGTATCACTTTGCTAAAAA
	RP	ATAGAATTATATAATCAATTTTTCT
PF3D7_1401600	FP	ATAATATCTTAATGTATTTTTTT
	RP	CTAAAACGGATATATTTTAATATAC
PF3D7_0424700	FP	TGTTATTTTGATATATATATTTT
	RP	CAATTTTTGAATACATTAAAAATA
PF3D7_1478700	FP	TTTCATTACGTCATATATGATGAGCTA
	RP	TTATGTTTGTTAATTATTTATTTG

## Sheet: Antibodies
	Antibodies used	Company	Catalogue number
1	H3K64me3	Diagenode	C15410211
2	H3K9me3	Diagenode	C15410056
3	H3K36me3	Diagenode	C15410192
4	Histone H3	Diagenode	C15210011
5	anti-rabbit IgG	Abcam	C15 410206
6	Goat anti-rabbit IgG -HRP conjugated secondary antibody	Santa Cruz	sc-2030
7	Alexa Fluor® Plus 594 conjugated Chicken anti-rabbit secondary antibody	Invitrogen	A21442

## Sheet: Chemicals and reagents
	List of reagents and chemicals	Company	Catalogue number
1	Advanced RPMI 1640	Gibco	12633-012
2	L- glutamine	Gibco	2530081
3	Albumax II	Gibco	11021-037
4	D-Sorbitol	Sigma	S1876
5	Giemsa stain	Sigma	GS500
6	Saponin	Sigma	47036
7	Eukaryotic PIC	MCE	HY-K0011
8	Trichloroacetic acid	Merck	100807
9	PVDF membrane	PALL Life science	BSP0161
10	PierceTM ECL	ThermoScientific	32106
11	BamHI	NEB	R3136S
12	XhoI	NEB	R0146S
13	IPTG	Sigma	16758-10
14	Protease inhibitor cocktail	Sigma	P8849
15	Glutathione SepharoseTM High-performance column	GE- Healthcare Life Sciences	17-5279-01
16	Reduced Glutathione	Sigma	G4251
17	DpnI enzyme	NEB	R0176S
18	tritium labeled S-adenosyl-L-methionine	PerkinElmer	NET155H001MC
19	synthetic mononucleosomes	Epicypher	16-0009
20	NEB H3	NEB	M2507S
21	cold SAM	Sigma	A7007
22	Hoechst 333432	Invitrogen	H3570
23	Fluoromount	Invitrogen	00-4958-02
24	Formaldehyde	Sigma	F8775
25	protein A Dynabeads	Invitrogen	10002D
26	purification columns	MN	740609
27	Maxima H minus First-strand synthesis kit	Thermo Scientific	K1681
28	Syber Green mix	Thermo Scientific	4367659
29	RNA isolation kit	Qiagen	74104

## Sheet: Synthetic modified peptides
Peptide	Sequence	Catalog number
H3(1-20)	ARTKQTARKSTGGKAPRKQL	ANASPEC #AS-62753
H3K36	APISAGIKKPHRYRPG	THERMOFISHER SCIENTIFIC #KS100803(3).2
H3K64	STDLLIRKLPFQRLV	THERMOFISHER SCIENTIFIC #KS100803(3).4
H3K64A	STDLLIRALPFQRLV	THERMOFISHER SCIENTIFIC #KS100803(3).5
H3K9me3	ARTKQTAR-K(Me3)-STGGKAPRKQLA-GGK(Biotin)	ANASPEC #AS-64360-1
H3K36me3	ATKAARKSAPATGGV-K(Me3)-KPHRYRPG-GK(Biotin)	ANASPEC # AS-64441-1
H3K27me3	ATKAAR-K(Me3)-SAPATGGVKKPHRYRPG-GK(Biotin)	ANASPEC # AS-64367-1
