# Supplementary material for: Dynamic association of the H3K64 trimethylation mark with genes encoding exported proteins in Plasmodium falciparum
Source: J Biol Chem. 2021 Apr 9;296:100614. doi: 10.1016/j.jbc.2021.100614 (PMC8095176; doi:10.1016/j.jbc.2021.100614)
Supplement: Supplementary File 2 [file mmc3.xlsx]

## Sheet: Sheet1
Rings	Trophs	Schizonts
PF3D7_0831800	PF3D7_0831800	PF3D7_0831800
PF3D7_1400100	PF3D7_1372200	PF3D7_1372200
PF3D7_1372200	PF3D7_0712800	PF3D7_0712800
PF3D7_1480100	PF3D7_0401800	PF3D7_0401800
PF3D7_0712800	PF3D7_0115300	PF3D7_0115300
PF3D7_0600100	PF3D7_1300100	PF3D7_1300100
malmito_rna_RNA14	PF3D7_1479800	PF3D7_1479800
mal_mito_1	PF3D7_0600300	PF3D7_0600300
malmito_rna_SSUF	PF3D7_0500300	PF3D7_0500300
mal_rna_19	PF3D7_0809100	PF3D7_0809100
mal_rna_18	PF3D7_1041300	PF3D7_1041300
malmito_rna_23	PF3D7_1150400	PF3D7_1150400
mal_rna_9	PF3D7_0200600	PF3D7_0200600
malmito_rna_RNA22	PF3D7_1000100	PF3D7_1000100
malmito_rna_10	PF3D7_0108500	PF3D7_0108500
mal_mito_2	PF3D7_1300300	PF3D7_1300300
mal_rna_11	PF3D7_0531700	PF3D7_0531700
mal_rna_8	PF3D7_0531800	PF3D7_0531800
malmito_rna_17	PF3D7_0531900	PF3D7_0531900
mal_mito_3	PF3D7_0531600	PF3D7_0531600
malmito_rna_25	PF3D7_0532000	PF3D7_0532000
mal_rna_10	PF3D7_0712900	PF3D7_0712900
malmito_rna_9	PF3D7_1373400	PF3D7_1373400
mal_rna_13	PF3D7_0304600	PF3D7_0304600
malmito_rna_RNA4	PF3D7_1255200	PF3D7_1255200
malmito_rna_16	PF3D7_0222700	PF3D7_0222700
malmito_rna_RNA7	PF3D7_0532900	PF3D7_0532900
malmito_rna_RNA18	PF3D7_1200300	PF3D7_1200300
malmito_rna_RNA11	PF3D7_0833500	PF3D7_0833500
malmito_rna_24	PF3D7_1254000	PF3D7_1254000
mal_rna_12	PF3D7_0412700	PF3D7_0412700
malmito_rna_27	PF3D7_0800300	PF3D7_0800300
mal_mito_RNA19	PF3D7_0700100	PF3D7_0700100
mal_rna_15	PF3D7_1041100	PF3D7_1041100
mal_rna_14	PF3D7_1300600	PF3D7_1300600
malmito_rna_21	PF3D7_1240600	PF3D7_1240600
malmito_rna_15	PF3D7_1219300	PF3D7_1219300
malmito_rna_26	PF3D7_1240400	PF3D7_1240400
malmito_rna_LSUF	PF3D7_0200500	PF3D7_0200500
malmito_rna_RNA5	PF3D7_1108700	PF3D7_1108700
malmito_rna_RNA6	PF3D7_0223200	PF3D7_0223200
malmito_SSUB	PF3D7_0909500	PF3D7_0909500
malmito_rna_1	PF3D7_0501300	PF3D7_0501300
malmito_rna_20	PF3D7_0900100	PF3D7_0900100
mal_rna_17	PF3D7_0712400	PF3D7_0712400
malmito_rna_LSUG	PF3D7_0114700	PF3D7_0114700
malmito_rna_LSUC	PF3D7_0200200	PF3D7_0200200
malmito_rna_RNA12	PF3D7_0206800	PF3D7_0206800
PF3D7_0401800	PF3D7_1000200	PF3D7_1000200
PF3D7_0115300	PF3D7_0533100	PF3D7_0533100
PF3D7_1040400	PF3D7_0732500	PF3D7_0732500
PF3D7_1300100	PF3D7_0401300	PF3D7_0401300
PF3D7_1479800	PF3D7_1100100	PF3D7_1100100
PF3D7_0600300	PF3D7_0632600	PF3D7_0632600
PF3D7_0500300	PF3D7_1240900	PF3D7_1240900
PF3D7_0809100	PF3D7_0202000	PF3D7_0202000
PF3D7_1041300	PF3D7_0800500	PF3D7_0800500
PF3D7_1150400	PF3D7_0632200	PF3D7_0632200
PF3D7_1316500	PF3D7_0712300	PF3D7_0712300
PF3D7_0200600	PF3D7_0600800	PF3D7_0600800
PF3D7_1000100	PF3D7_1000500	PF3D7_1000500
PF3D7_0108500	PF3D7_0905100	PF3D7_0905100
PF3D7_1300300	PF3D7_0500400	PF3D7_0500400
PF3D7_0531700	PF3D7_0300700	PF3D7_0300700
PF3D7_0531800	PF3D7_1219400	PF3D7_1219400
PF3D7_0531900	PF3D7_1479400	PF3D7_1479400
PF3D7_0531600	PF3D7_0115700	PF3D7_0115700
PF3D7_0532000	PF3D7_0324900	PF3D7_0324900
PF3D7_0712900	PF3D7_1254400	PF3D7_1254400
PF3D7_1373400	PF3D7_0733000	PF3D7_0733000
PF3D7_0304600	PF3D7_0101900	PF3D7_0101900
PF3D7_1255200	PF3D7_0223500	PF3D7_0223500
PF3D7_0222700	PF3D7_0937700	PF3D7_0937700
PF3D7_0532900	PF3D7_1462800	PF3D7_1462800
PF3D7_1200300	PF3D7_0400700	PF3D7_0400700
PF3D7_0725600	PF3D7_0300100	PF3D7_0300100
PF3D7_0725700	PF3D7_0732300	PF3D7_0732300
PF3D7_0725800	PF3D7_0300500	PF3D7_0300500
PF3D7_0726000	PF3D7_0632400	PF3D7_0632400
PF3D7_0725900	PF3D7_1101200	PF3D7_1101200
PF3D7_0833500	PF3D7_0426000	PF3D7_0426000
PF3D7_1254000	PF3D7_0100100	PF3D7_0100100
PF3D7_0412700	PF3D7_0900700	PF3D7_0900700
PF3D7_0800300	PF3D7_0900500	PF3D7_0900500
PF3D7_0700100	PF3D7_0833200	PF3D7_0833200
PF3D7_1041100	PF3D7_0425800	PF3D7_0425800
PF3D7_1300600	PF3D7_0600200	PF3D7_0600200
PF3D7_1301200	PF3D7_0900200	PF3D7_0900200
PF3D7_1240600	PF3D7_1400600	PF3D7_1400600
PF3D7_1219300	PF3D7_1400400	PF3D7_1400400
PF3D7_0500100	PF3D7_0632700	PF3D7_0632700
PF3D7_1240400	PF3D7_1335000	PF3D7_1335000
PF3D7_0200500	PF3D7_1200100	PF3D7_1200100
PF3D7_0818000	PF3D7_0937800	PF3D7_0937800
PF3D7_1108700	PF3D7_0712600	PF3D7_0712600
PF3D7_0223200	PF3D7_1373000	PF3D7_1373000
PF3D7_0909500	PF3D7_0833100	PF3D7_0833100
PF3D7_1473700	PF3D7_1255000	PF3D7_1255000
PF3D7_0501300	PF3D7_0115600	PF3D7_0115600
PF3D7_0421100	PF3D7_0632800	PF3D7_0632800
PF3D7_1116000	PF3D7_0808600	PF3D7_0808600
PF3D7_0421300	PF3D7_1040300	PF3D7_1040300
PF3D7_0900100	PF3D7_0808700	PF3D7_0808700
PF3D7_0712400	PF3D7_1150000	PF3D7_1150000
PF3D7_0114700	PF3D7_0101000	PF3D7_0101000
PF3D7_0200200	PF3D7_0900600	PF3D7_0900600
PF3D7_0416900	PF3D7_0222600	PF3D7_0222600
PF3D7_1036400	PF3D7_1041200	PF3D7_1041200
PF3D7_0206800	PF3D7_0711700	PF3D7_0711700
PF3D7_1000200	PF3D7_0527500	PF3D7_0527500
PF3D7_0533100	PF3D7_0600900	PF3D7_0600900
PF3D7_0732500	PF3D7_0832800	PF3D7_0832800
PF3D7_0401300	PF3D7_0532100	PF3D7_0532100
PF3D7_1100100	PF3D7_1479700	PF3D7_1479700
PF3D7_1230700	PF3D7_1373300	PF3D7_1373300
PF3D7_1018200	PF3D7_0900300	PF3D7_0900300
PF3D7_1040600	PF3D7_1300200	PF3D7_1300200
PF3D7_0632600	PF3D7_0501400	PF3D7_0501400
PF3D7_1040500	PF3D7_1200200	PF3D7_1200200
PF3D7_1240900	PF3D7_1033600	PF3D7_1033600
PF3D7_0202000	PF3D7_1240300	PF3D7_1240300
PF3D7_0800500	PF3D7_0617400	PF3D7_0617400
PF3D7_0307700	PF3D7_0324800	PF3D7_0324800
PF3D7_0632200	PF3D7_0400400	PF3D7_0400400
PF3D7_0712300	PF3D7_0115200	PF3D7_0115200
PF3D7_0600800	PF3D7_1000400	PF3D7_1000400
PF3D7_0924500	PF3D7_1100400	PF3D7_1100400
PF3D7_1000500	PF3D7_1479600	PF3D7_1479600
PF3D7_0905100	PF3D7_1107400	PF3D7_1107400
PF3D7_0500400	PF3D7_0712000	PF3D7_0712000
PF3D7_0300700	PF3D7_0412400	PF3D7_0412400
PF3D7_0420900	PF3D7_0100200	PF3D7_0100200
PF3D7_1219400	PF3D7_0600500	PF3D7_0600500
PF3D7_1479400	PF3D7_1200500	PF3D7_1200500
PF3D7_0115700	PF3D7_0401200	PF3D7_0401200
PF3D7_0324900	PF3D7_0413300	PF3D7_0413300
PF3D7_1254400	PF3D7_0100600	PF3D7_0100600
PF3D7_0733000	PF3D7_1373500	PF3D7_1373500
PF3D7_0704800	PF3D7_1000600	PF3D7_1000600
PF3D7_0101900	PF3D7_0800100	PF3D7_0800100
PF3D7_0223500	PF3D7_0201000	PF3D7_0201000
PF3D7_0937700	PF3D7_0402700	PF3D7_0402700
PF3D7_1462800	PF3D7_0533000	PF3D7_0533000
PF3D7_1404300	PF3D7_1400500	PF3D7_1400500
PF3D7_0400700	PF3D7_0400100	PF3D7_0400100
PF3D7_0300100	PF3D7_0832900	PF3D7_0832900
PF3D7_0732300	PF3D7_0101600	PF3D7_0101600
PF3D7_0420700	PF3D7_0832400	PF3D7_0832400
PF3D7_0300500	PF3D7_0500500	PF3D7_0500500
PF3D7_0632400	PF3D7_0201300	PF3D7_0201300
PF3D7_1101200	PF3D7_0901300	PF3D7_0901300
PF3D7_0223400	PF3D7_1300400	PF3D7_1300400
PF3D7_0426000	PF3D7_0400500	PF3D7_0400500
PF3D7_0100100	PF3D7_1026800	PF3D7_1026800
PF3D7_1362200	PF3D7_1400300	PF3D7_1400300
PF3D7_0930300	PF3D7_0700200	PF3D7_0700200
PF3D7_0207900	PF3D7_1100200	PF3D7_1100200
PF3D7_1213100	PF3D7_0617600	PF3D7_0617600
PF3D7_0900700	PF3D7_0516900	PF3D7_0516900
PF3D7_0900500	PF3D7_1101100	PF3D7_1101100
PF3D7_0833200	PF3D7_0200700	PF3D7_0200700
PF3D7_0425800	PF3D7_0222500	PF3D7_0222500
PF3D7_0600200	PF3D7_1108500	PF3D7_1108500
PF3D7_0900200	PF3D7_0833000	PF3D7_0833000
PF3D7_1400600	PF3D7_0324500	PF3D7_0324500
PF3D7_1400400	PF3D7_0732200	PF3D7_0732200
PF3D7_0632700	PF3D7_1372600	PF3D7_1372600
PF3D7_1335000	PF3D7_0324400	PF3D7_0324400
PF3D7_1200100	PF3D7_0422300	PF3D7_0422300
PF3D7_0937800	PF3D7_1372700	PF3D7_1372700
PF3D7_1401000	PF3D7_0712200	PF3D7_0712200
PF3D7_0712600	PF3D7_1357000	PF3D7_1357000
PF3D7_1373000	PF3D7_0808900	PF3D7_0808900
PF3D7_0421200	PF3D7_1400800	PF3D7_1400800
PF3D7_0833100	PF3D7_1200400	PF3D7_1200400
PF3D7_1255000	PF3D7_1434700	PF3D7_1434700
PF3D7_0200900	PF3D7_1444800	PF3D7_1444800
PF3D7_0115600	PF3D7_0632300	PF3D7_0632300
PF3D7_0632800	PF3D7_0937400	PF3D7_0937400
PF3D7_0808600	PF3D7_0413100	PF3D7_0413100
PF3D7_1040300	PF3D7_1040900	PF3D7_1040900
PF3D7_0808700	PF3D7_1040000	PF3D7_1040000
PF3D7_1150000	PF3D7_0402800	PF3D7_0402800
PF3D7_0101000	PF3D7_1219200	PF3D7_1219200
PF3D7_0900600	PF3D7_0833400	PF3D7_0833400
PF3D7_0222600	PF3D7_0901500	PF3D7_0901500
PF3D7_1041200	PF3D7_1357100	PF3D7_1357100
PF3D7_0711700	PF3D7_1000300	PF3D7_1000300
PF3D7_0527500	PF3D7_0100900	PF3D7_0100900
PF3D7_0600900	PF3D7_0901000	PF3D7_0901000
PF3D7_0832800	PF3D7_1300700	PF3D7_1300700
PF3D7_0532100	PF3D7_0632000	PF3D7_0632000
PF3D7_1479700	PF3D7_0200100	PF3D7_0200100
PF3D7_1373300	PF3D7_1400200	PF3D7_1400200
PF3D7_0900300	PF3D7_0300800	PF3D7_0300800
PF3D7_1300200	PF3D7_0713000	PF3D7_0713000
PF3D7_0501400	PF3D7_1100300	PF3D7_1100300
PF3D7_1200200	PF3D7_1373100	PF3D7_1373100
PF3D7_1033600	PF3D7_1040100	PF3D7_1040100
PF3D7_0207700	PF3D7_0804300	PF3D7_0804300
PF3D7_0631800	PF3D7_1407100	PF3D7_1407100
PF3D7_1240300	PF3D7_0701200	PF3D7_0701200
PF3D7_0617400	PF3D7_1110400	PF3D7_1110400
PF3D7_0324800	PF3D7_1150100	PF3D7_1150100
PF3D7_1123500	PF3D7_0401000	PF3D7_0401000
PF3D7_0400400	PF3D7_0732400	PF3D7_0732400
PF3D7_1040700	PF3D7_0201200	PF3D7_0201200
PF3D7_0115200	PF3D7_0700500	PF3D7_0700500
PF3D7_1000400	PF3D7_1301000	PF3D7_1301000
PF3D7_1100400	PF3D7_1101300	PF3D7_1101300
PF3D7_1479600	PF3D7_0800200	PF3D7_0800200
PF3D7_1107400	PF3D7_1439400	PF3D7_1439400
PF3D7_0712000	PF3D7_0223100	PF3D7_0223100
PF3D7_0412400	PF3D7_0632100	PF3D7_0632100
PF3D7_0100200	PF3D7_1478600	PF3D7_1478600
PF3D7_0600500	PF3D7_0823200	PF3D7_0823200
PF3D7_1200500	PF3D7_0400300	PF3D7_0400300
PF3D7_0401200	PF3D7_0631900	PF3D7_0631900
PF3D7_0413300	PF3D7_0425700	PF3D7_0425700
PF3D7_0100600	PF3D7_1480000	PF3D7_1480000
PF3D7_1373500	PF3D7_0400900	PF3D7_0400900
PF3D7_1000600	PF3D7_0937300	PF3D7_0937300
PF3D7_0800100	PF3D7_0712500	PF3D7_0712500
PF3D7_1041000	PF3D7_0608800	PF3D7_0608800
PF3D7_0201000	PF3D7_0413200	PF3D7_0413200
PF3D7_0508900	PF3D7_0818900	PF3D7_0818900
PF3D7_0402700	PF3D7_1117400	PF3D7_1117400
PF3D7_1305700	PF3D7_0300200	PF3D7_0300200
PF3D7_0533000	PF3D7_1254800	PF3D7_1254800
PF3D7_1240200	PF3D7_0832500	PF3D7_0832500
PF3D7_1400500	PF3D7_0723300	PF3D7_0723300
PF3D7_0400100	PF3D7_0701800	PF3D7_0701800
PF3D7_1372800	PF3D7_0617800	PF3D7_0617800
PF3D7_0832900	PF3D7_1235700	PF3D7_1235700
PF3D7_0101600	PF3D7_1414300	PF3D7_1414300
PF3D7_0832400	PF3D7_0200400	PF3D7_0200400
PF3D7_0500500	PF3D7_1254600	PF3D7_1254600
PF3D7_1304600	PF3D7_1039400	PF3D7_1039400
PF3D7_0201300	PF3D7_0731900	PF3D7_0731900
PF3D7_0901300	PF3D7_1479500	PF3D7_1479500
PF3D7_1102800	PF3D7_1451100	PF3D7_1451100
PF3D7_1300400	PF3D7_0808800	PF3D7_0808800
PF3D7_0401500	PF3D7_0300400	PF3D7_0300400
PF3D7_0400500	PF3D7_0700400	PF3D7_0700400
PF3D7_1147800	PF3D7_0826700	PF3D7_0826700
PF3D7_0607700	PF3D7_0901400	PF3D7_0901400
PF3D7_1026800	PF3D7_0900900	PF3D7_0900900
PF3D7_1400300	PF3D7_0114000	PF3D7_0114000
PF3D7_1371300	PF3D7_1253700	PF3D7_1253700
PF3D7_1371200	PF3D7_1102300	PF3D7_1102300
PF3D7_1371000	PF3D7_0400800	PF3D7_0400800
PF3D7_1453700	PF3D7_0922200	PF3D7_0922200
PF3D7_1106800	PF3D7_1400100
PF3D7_0700200	PF3D7_1480100
PF3D7_1100200	PF3D7_0600100
PF3D7_0212800	PF3D7_1040400
PF3D7_1148600	PF3D7_1316500
PF3D7_1148640	PF3D7_0725600
PF3D7_1148620	PF3D7_0725700
PF3D7_0112500	PF3D7_0725800
PF3D7_0112600	PF3D7_0726000
PF3D7_0112400	PF3D7_0725900
PF3D7_0112700	PF3D7_1301200
PF3D7_0112300	PF3D7_0500100
PF3D7_0617600	PF3D7_0818000
PF3D7_0516900	PF3D7_1473700
PF3D7_1101100	PF3D7_0421100
PF3D7_0401700	PF3D7_1116000
PF3D7_0200700	PF3D7_0421300
PF3D7_0209700	PF3D7_1036400
PF3D7_0222500	PF3D7_1230700
PF3D7_1027300	PF3D7_1018200
PF3D7_1108500	PF3D7_1040600
PF3D7_0833000	PF3D7_1040500
PF3D7_0324500	PF3D7_0924500
PF3D7_1420000	PF3D7_0420900
PF3D7_0732200	PF3D7_0704800
PF3D7_1372600	PF3D7_1404300
PF3D7_0324400	PF3D7_0420700
PF3D7_0422300	PF3D7_0223400
PF3D7_0424700	PF3D7_0930300
PF3D7_1101000	PF3D7_0207900
PF3D7_1372700	PF3D7_1213100
PF3D7_0712200	PF3D7_1401000
PF3D7_1357000	PF3D7_0421200
PF3D7_1228800	PF3D7_0200900
PF3D7_0808900	PF3D7_0631800
PF3D7_1400800	PF3D7_1123500
PF3D7_1250100	PF3D7_1040700
PF3D7_0204100	PF3D7_1041000
PF3D7_1200400	PF3D7_0508900
PF3D7_1434700	PF3D7_1305700
PF3D7_1040200	PF3D7_1240200
PF3D7_1475900	PF3D7_1372800
PF3D7_1209300	PF3D7_1304600
PF3D7_1444800	PF3D7_1102800
PF3D7_0701000	PF3D7_0401500
PF3D7_0216800	PF3D7_1371300
PF3D7_0632300	PF3D7_1371200
PF3D7_0701300	PF3D7_1371000
PF3D7_0937400	PF3D7_1453700
PF3D7_1238500	PF3D7_0212800
PF3D7_0413400	PF3D7_1148600
PF3D7_0405400	PF3D7_1148640
PF3D7_0220000	PF3D7_1148620
PF3D7_0626800	PF3D7_0112500
PF3D7_1418500	PF3D7_0112600
PF3D7_1418600	PF3D7_0112400
PF3D7_0207400	PF3D7_0112700
PF3D7_0413100	PF3D7_0112300
PF3D7_0814200	PF3D7_0401700
PF3D7_0723700	PF3D7_0209700
PF3D7_1040900	PF3D7_1420000
PF3D7_1040000	PF3D7_0424700
PF3D7_0402800	PF3D7_1101000
PF3D7_0832600	PF3D7_1228800
PF3D7_0310200	PF3D7_1250100
PF3D7_1219200	PF3D7_0204100
PF3D7_0833400	PF3D7_1040200
PF3D7_0901500	PF3D7_1475900
PF3D7_1040800	PF3D7_1209300
PF3D7_1357100	PF3D7_0701000
PF3D7_0530700	PF3D7_0216800
PF3D7_0612900	PF3D7_0701300
PF3D7_0631700	PF3D7_1238500
PF3D7_1000300	PF3D7_0413400
PF3D7_0632500	PF3D7_0626800
PF3D7_0100900	PF3D7_1418500
PF3D7_0609900	PF3D7_1418600
PF3D7_1478700	PF3D7_0207400
PF3D7_0424300	PF3D7_0814200
PF3D7_0712700	PF3D7_0723700
PF3D7_0600600	PF3D7_0832600
PF3D7_0600700	PF3D7_0310200
PF3D7_0901000	PF3D7_1040800
PF3D7_1300700	PF3D7_0530700
PF3D7_0632000	PF3D7_0631700
PF3D7_0309500	PF3D7_0632500
PF3D7_0200100	PF3D7_1478700
PF3D7_1137000	PF3D7_0712700
PF3D7_1400200	PF3D7_0600600
PF3D7_0526600	PF3D7_0600700
PF3D7_0616000	PF3D7_1137000
PF3D7_0300800	PF3D7_0616000
PF3D7_0713000	PF3D7_0601400
PF3D7_0601400	PF3D7_0903700
PF3D7_0903700	PF3D7_0617700
PF3D7_1309700	PF3D7_0711800
PF3D7_0617700	PF3D7_1235400
PF3D7_0932300	PF3D7_0113600
PF3D7_0711800	PF3D7_1235200
PF3D7_1235400	PF3D7_1255100
PF3D7_0113600	PF3D7_1036000
PF3D7_1103200	PF3D7_1473200
PF3D7_1235200	PF3D7_1244000
PF3D7_1255100	PF3D7_0207600
PF3D7_1036000	PF3D7_0207800
PF3D7_1100300	PF3D7_1008700
PF3D7_0309300	PF3D7_1101400
PF3D7_1373100	PF3D7_0109800
PF3D7_0527800	PF3D7_0631200
PF3D7_0104300	PF3D7_0412500
PF3D7_1040100	PF3D7_1473600
PF3D7_1473200	PF3D7_0610400
PF3D7_1244000	PF3D7_0308400
PF3D7_0804300	PF3D7_0711600
PF3D7_0207600	PF3D7_0732800
PF3D7_0207800	PF3D7_0732700
PF3D7_1008700	PF3D7_0629300
PF3D7_1101400	PF3D7_0830200
PF3D7_0109800	PF3D7_1240500
PF3D7_0631200	PF3D7_0521700
PF3D7_0412500	PF3D7_0504600
PF3D7_1473600	PF3D7_0411900
PF3D7_0610400	PF3D7_1366400
PF3D7_0308400	PF3D7_1432200
PF3D7_0829900	PF3D7_0425900
PF3D7_1407100	PF3D7_0727000
PF3D7_0711600	PF3D7_1023100
PF3D7_0732800	PF3D7_1372500
PF3D7_0732700	PF3D7_1448500
PF3D7_0629300	PF3D7_1212700
PF3D7_0420800	PF3D7_0937500
PF3D7_1340900	PF3D7_0703200
PF3D7_0830200	PF3D7_0510200
PF3D7_1240500	PF3D7_1246200
PF3D7_0701200	PF3D7_0221900
PF3D7_1110400	PF3D7_0323900
PF3D7_0521700	PF3D7_1402800
PF3D7_1150100	PF3D7_1234900
PF3D7_0504600	PF3D7_0309600
PF3D7_0934400	PF3D7_0406200
PF3D7_0933600	PF3D7_1311900
PF3D7_0411900	PF3D7_0628100
PF3D7_0401000	PF3D7_1150300
PF3D7_0732400	PF3D7_1324600
PF3D7_0201200	PF3D7_1254100
PF3D7_1366400	PF3D7_0115400
PF3D7_1432200	PF3D7_1149800
PF3D7_0425900	PF3D7_0101500
PF3D7_0700500	PF3D7_1476900
PF3D7_0727000	PF3D7_0711900
PF3D7_1301000	PF3D7_0617900
PF3D7_1023100	PF3D7_0510000
PF3D7_1353200	PF3D7_1254500
PF3D7_1372500	PF3D7_1107300
PF3D7_1101300	PF3D7_0306800
PF3D7_1448500	PF3D7_1121600
PF3D7_0800200	PF3D7_0100400
PF3D7_1439400	PF3D7_0701100
PF3D7_1212700	PF3D7_1035400
PF3D7_0937500	PF3D7_1358000
PF3D7_0703200	PF3D7_0732900
PF3D7_0223100	PF3D7_0621200
PF3D7_0510200	PF3D7_0507100
PF3D7_0530900	PF3D7_1038400
PF3D7_0916400	PF3D7_0732000
PF3D7_0632100	PF3D7_0508500
PF3D7_1478600	PF3D7_0305700
PF3D7_0823200	PF3D7_0710000
PF3D7_0400300	PF3D7_1130400
PF3D7_1246200	PF3D7_1118300
PF3D7_0221900	PF3D7_1475800
PF3D7_0631900	PF3D7_0324600
PF3D7_0323900	PF3D7_1477200
PF3D7_1341300	PF3D7_0302500
PF3D7_0425700	PF3D7_0100800
PF3D7_1402800	PF3D7_0901100
PF3D7_1003700	PF3D7_1132700
PF3D7_1234900	PF3D7_1367800
PF3D7_1480000	PF3D7_0203700
PF3D7_0309600	PF3D7_1029900
PF3D7_1241000	PF3D7_1335900
PF3D7_0702400	PF3D7_1467600
PF3D7_0406200	PF3D7_1438800
PF3D7_0400900	PF3D7_1150200
PF3D7_0937300	PF3D7_0900400
PF3D7_1311900	PF3D7_1300900
PF3D7_0628100	PF3D7_1254300
PF3D7_0801000	PF3D7_1479900
PF3D7_1150300	PF3D7_0412900
PF3D7_1438300	PF3D7_1240800
PF3D7_0712500	PF3D7_0302300
PF3D7_0608800	PF3D7_1254700
PF3D7_1324600	PF3D7_0517300
PF3D7_1254100	PF3D7_0901600
PF3D7_1036300	PF3D7_0801900
PF3D7_0413200	PF3D7_0712100
PF3D7_0115400	PF3D7_0800400
PF3D7_0818900	PF3D7_1466100
PF3D7_1149800	PF3D7_0527000
PF3D7_0101500	PF3D7_0401400
PF3D7_0600400	PF3D7_0605800
PF3D7_0807100	PF3D7_0400200
PF3D7_1476900	PF3D7_0222400
PF3D7_0723800	PF3D7_1341900
PF3D7_0711900	PF3D7_1105700
PF3D7_0306400	PF3D7_0532800
PF3D7_0617900	PF3D7_1015900
PF3D7_0510000	PF3D7_0101800
PF3D7_0925800	PF3D7_1418800
PF3D7_0312100	PF3D7_1228300
PF3D7_1254500	PF3D7_1477000
PF3D7_1107300	PF3D7_1007700
PF3D7_1441100	PF3D7_1140200
PF3D7_1133100	PF3D7_1034400
PF3D7_1331300	PF3D7_1324900
PF3D7_0613800	PF3D7_1325100
PF3D7_0306800	PF3D7_1462700
PF3D7_1121600	PF3D7_0222800
PF3D7_1117400	PF3D7_1370300
PF3D7_0100400	PF3D7_0509100
PF3D7_0701100	PF3D7_1300500
PF3D7_1035400	PF3D7_1240700
PF3D7_0300200	PF3D7_0416100
PF3D7_0730700	PF3D7_1149900
PF3D7_0618300	PF3D7_1025500
PF3D7_1207800	PF3D7_0421000
PF3D7_1358000	PF3D7_0508100
PF3D7_0936300	PF3D7_0402200
PF3D7_1410400	PF3D7_1401600
PF3D7_0732900	PF3D7_0624500
PF3D7_0308900	PF3D7_0425000
PF3D7_0621200	PF3D7_1446500
PF3D7_1254800	PF3D7_1239700
PF3D7_0832500	PF3D7_0404600
PF3D7_0102100	PF3D7_0303700
PF3D7_0204700	PF3D7_1430900
PF3D7_0723300	PF3D7_0423500
PF3D7_0701800	PF3D7_1250800
PF3D7_0507100	PF3D7_0421500
PF3D7_0617800	PF3D7_0315200
PF3D7_1027000	PF3D7_0306000
PF3D7_1204300	PF3D7_0410000
PF3D7_1367100	PF3D7_1120100
PF3D7_0613400	PF3D7_1478300
PF3D7_1038400	PF3D7_1015600
PF3D7_0732000	PF3D7_1454900
PF3D7_0508500	PF3D7_0707700
PF3D7_0305700	PF3D7_0925400
PF3D7_1424100	PF3D7_0505100
PF3D7_0710000	PF3D7_1200600
PF3D7_1130400	PF3D7_1248700
PF3D7_1118300	PF3D7_0323100
PF3D7_1475800	PF3D7_1456800
PF3D7_0324600	PF3D7_0210300
PF3D7_0707100	PF3D7_0513300
PF3D7_1350100	PF3D7_1100500
PF3D7_1477200	PF3D7_0702500
PF3D7_1205900	PF3D7_0425600
PF3D7_1235700	PF3D7_1454400
PF3D7_0302500	PF3D7_1466400
PF3D7_1435300	PF3D7_0831700
PF3D7_0100800	PF3D7_0700300
PF3D7_0602400	PF3D7_1412500
PF3D7_0515000	PF3D7_0716000
PF3D7_1414300	PF3D7_1248900
PF3D7_0901100	PF3D7_1400700
PF3D7_1351600	PF3D7_1027800
PF3D7_1132700	PF3D7_0723900
PF3D7_1367800	PF3D7_1014600
PF3D7_0203700	PF3D7_0214800
PF3D7_1029900	PF3D7_1354300
PF3D7_1324300	PF3D7_1348400
PF3D7_1335900	PF3D7_0627500
PF3D7_1345700	PF3D7_0809000
PF3D7_1431400	PF3D7_1331800
PF3D7_1467600	PF3D7_0313100
PF3D7_1438800	PF3D7_0412600
PF3D7_1026400	PF3D7_0723200
PF3D7_0200400	PF3D7_1131100
PF3D7_1150200	PF3D7_0925700
PF3D7_0900400	PF3D7_0202500
PF3D7_1333600	PF3D7_1113100
PF3D7_1472900	PF3D7_1302100
PF3D7_1300900	PF3D7_1434200
PF3D7_1418700	PF3D7_0518500
PF3D7_1254300	PF3D7_1129900
PF3D7_0424400	PF3D7_0721600
PF3D7_1342600	PF3D7_0213900
PF3D7_1479900	PF3D7_0402500
PF3D7_0412900	PF3D7_0201900
PF3D7_1254600	PF3D7_0805200
PF3D7_1039400	PF3D7_1011800
PF3D7_0425500	PF3D7_1030200
PF3D7_0416800	PF3D7_0319100
PF3D7_1240800	PF3D7_1000800
PF3D7_0302300	PF3D7_1016900
PF3D7_1254700	PF3D7_1243900
PF3D7_API04900	PF3D7_1016300
PF3D7_API06700	PF3D7_1456700
PF3D7_0914700	PF3D7_1410600
PF3D7_1336900	PF3D7_1202600
PF3D7_0517300	PF3D7_1224300
PF3D7_0808500	PF3D7_1009400
PF3D7_0901600	PF3D7_0406100
PF3D7_0731900	PF3D7_1130200
PF3D7_0801900	PF3D7_0914200
PF3D7_1451600	PF3D7_0421400
PF3D7_1237900	PF3D7_0708700
PF3D7_1479500	PF3D7_1014300
PF3D7_0712100	PF3D7_1310700
PF3D7_0800400	PF3D7_1401400
PF3D7_0802300	PF3D7_1342000
PF3D7_1466100	PF3D7_1211800
PF3D7_0924000	PF3D7_1459700
PF3D7_0113300	PF3D7_1105100
PF3D7_0318600	PF3D7_0515700
PF3D7_1451100	PF3D7_1478400
PF3D7_1232200	PF3D7_0500200
PF3D7_0527000	PF3D7_0400600
PF3D7_0401400	PF3D7_0100500
PF3D7_0605800	PF3D7_0223300
PF3D7_0400200	PF3D7_0802200
PF3D7_0222400	PF3D7_1248800
PF3D7_1341900	PF3D7_0812400
PF3D7_1105700	PF3D7_0415900
PF3D7_0709700	PF3D7_1330500
PF3D7_0532800	PF3D7_1127100
PF3D7_0808800	PF3D7_0504700
PF3D7_0111000	PF3D7_1404400
PF3D7_1108100	PF3D7_1027200
PF3D7_1015900
PF3D7_0516200
PF3D7_0209000
PF3D7_0101800
PF3D7_1418800
PF3D7_0718400
PF3D7_1368100
PF3D7_0803400
PF3D7_1228300
PF3D7_0300400
PF3D7_1477000
PF3D7_1437200
PF3D7_1007700
PF3D7_1140200
PF3D7_1034400
PF3D7_1324900
PF3D7_1319000
PF3D7_0402600
PF3D7_0510600
PF3D7_1325100
PF3D7_1462700
PF3D7_0222800
PF3D7_0423400
PF3D7_1370300
PF3D7_0700400
PF3D7_0509100
PF3D7_1029800
PF3D7_0318300
PF3D7_0623800
PF3D7_0832000
PF3D7_1300500
PF3D7_1240700
PF3D7_0530400
PF3D7_0416100
PF3D7_0927800
PF3D7_1144900
PF3D7_1323000
PF3D7_1149900
PF3D7_1025500
PF3D7_0827900
PF3D7_0702100
PF3D7_1474400
PF3D7_0306900
PF3D7_0421000
PF3D7_1030100
PF3D7_0314400
PF3D7_0508100
PF3D7_0826700
PF3D7_0402200
PF3D7_1401600
PF3D7_0608700
PF3D7_1131800
PF3D7_1030000
PF3D7_0624500
PF3D7_0901400
PF3D7_1004400
PF3D7_0900900
PF3D7_0425000
PF3D7_0727400
PF3D7_1446500
PF3D7_0102200
PF3D7_0719900
PF3D7_1023900
PF3D7_1239700
PF3D7_0709100
PF3D7_0707000
PF3D7_0114000
PF3D7_0404600
PF3D7_0920800
PF3D7_0303700
PF3D7_0529500
PF3D7_1430900
PF3D7_1253700
PF3D7_0408500
PF3D7_0423500
PF3D7_1250800
PF3D7_1328100
PF3D7_0421500
PF3D7_0318200
PF3D7_1303900
PF3D7_0609000
PF3D7_1251900
PF3D7_0603500
PF3D7_1401050
PF3D7_0714900
PF3D7_0613900
PF3D7_0315200
PF3D7_0306000
PF3D7_0923800
PF3D7_1230400
PF3D7_0807700
PF3D7_0410000
PF3D7_1120100
PF3D7_1478300
PF3D7_1211900
PF3D7_1015600
PF3D7_1301600
PF3D7_0905300
PF3D7_1454900
PF3D7_0606200
PF3D7_0221400
PF3D7_0707700
PF3D7_0925400
PF3D7_0505100
PF3D7_1200600
PF3D7_1102300
PF3D7_1248700
PF3D7_0604300
PF3D7_0323100
PF3D7_0109000
PF3D7_1362800
PF3D7_0400800
PF3D7_1456800
PF3D7_0210300
PF3D7_1331700
PF3D7_0513300
PF3D7_0522600
PF3D7_1357800
PF3D7_1100500
PF3D7_1430300
PF3D7_1406300
PF3D7_0601900
PF3D7_0923300
PF3D7_0702500
PF3D7_0726100
PF3D7_0919300
PF3D7_0508600
PF3D7_0418000
PF3D7_0425600
PF3D7_0208900
PF3D7_1116700
PF3D7_1454400
PF3D7_0907600
PF3D7_1466400
PF3D7_1447000
PF3D7_1116800
PF3D7_0831700
PF3D7_0917600
PF3D7_0418200
PF3D7_1133200
PF3D7_0620800
PF3D7_0620900
PF3D7_1438900
PF3D7_0700300
PF3D7_0718000
PF3D7_1412500
PF3D7_0716000
PF3D7_0812600
PF3D7_1229500
PF3D7_1248900
PF3D7_0719700
PF3D7_0919900
PF3D7_1400700
PF3D7_1027800
PF3D7_0422500
PF3D7_0927200
PF3D7_0517500
PF3D7_1327800
PF3D7_1021900
PF3D7_0902800
PF3D7_0723900
PF3D7_0505500
PF3D7_1338100
PF3D7_0602000
PF3D7_1205500
PF3D7_1359400
PF3D7_0302100
PF3D7_1210200
PF3D7_1124600
PF3D7_1370000
PF3D7_1369900
PF3D7_0406500
PF3D7_1014600
PF3D7_1330800
PF3D7_1361100
PF3D7_0214800
PF3D7_1338300
PF3D7_1033200
PF3D7_1334800
PF3D7_1354300
PF3D7_1307600
PF3D7_1252300
PF3D7_0110700
PF3D7_0305100
PF3D7_1348400
PF3D7_0612200
PF3D7_0627500
PF3D7_0809000
PF3D7_1248500
PF3D7_1208900
PF3D7_1407000
PF3D7_1331800
PF3D7_0313100
PF3D7_1237200
PF3D7_1338600
PF3D7_0412600
PF3D7_0601800
PF3D7_1249800
PF3D7_1254200
PF3D7_1015200
PF3D7_0527700
PF3D7_0935900
PF3D7_0816600
PF3D7_0723200
PF3D7_1316600
PF3D7_1465800
PF3D7_0515300
PF3D7_1456600
PF3D7_1438200
PF3D7_1119600
PF3D7_1131100
PF3D7_0925700
PF3D7_1429200
PF3D7_1437800
PF3D7_0202500
PF3D7_1113100
PF3D7_0725300
PF3D7_0731500
PF3D7_0801700
PF3D7_1036800
PF3D7_0525000
PF3D7_1143400
PF3D7_0404300
PF3D7_0322700
PF3D7_1302100
PF3D7_1434200
PF3D7_0217500
PF3D7_1134700
PF3D7_0927300
PF3D7_0617000
PF3D7_1214100
PF3D7_0723400
PF3D7_1414100
PF3D7_1105400
PF3D7_0606600
PF3D7_1325200
PF3D7_0518500
PF3D7_1409900
PF3D7_1104900
PF3D7_1002200
PF3D7_1402200
PF3D7_0506700
PF3D7_0311100
PF3D7_1211000
PF3D7_1323700
PF3D7_1129900
PF3D7_1346400
PF3D7_1100700
PF3D7_0827000
PF3D7_1329300
PF3D7_1309000
PF3D7_1021600
PF3D7_0322600
PF3D7_0709300
PF3D7_1452000
PF3D7_0721600
PF3D7_0416000
PF3D7_1235300
PF3D7_0104100
PF3D7_0922200
PF3D7_0726300
PF3D7_1202900
PF3D7_0805600
PF3D7_1229600
PF3D7_0918000
PF3D7_1461300
PF3D7_0925600
PF3D7_0719300
PF3D7_0515600
PF3D7_0317600
PF3D7_0213900
PF3D7_0402500
PF3D7_0619400
PF3D7_0708500
PF3D7_1354500
PF3D7_0114200
PF3D7_0929600
PF3D7_0104200
PF3D7_1239600
PF3D7_0201900
PF3D7_0500800
PF3D7_1235600
PF3D7_1130700
PF3D7_0320900
PF3D7_0911900
PF3D7_0805200
PF3D7_1011800
PF3D7_0728600
PF3D7_1030200
PF3D7_0210200
PF3D7_1441700
PF3D7_0113700
PF3D7_1355100
PF3D7_0319100
PF3D7_0606100
PF3D7_1466800
PF3D7_1449300
PF3D7_0108300
PF3D7_1019000
PF3D7_1317200
PF3D7_1146000
PF3D7_0806300
PF3D7_1317100
PF3D7_1000800
PF3D7_0631600
PF3D7_0401600
PF3D7_0403600
PF3D7_1422700
PF3D7_0715900
PF3D7_1436600
PF3D7_0207500
PF3D7_1346100
PF3D7_1123600
PF3D7_0423700
PF3D7_0505000
PF3D7_1140000
PF3D7_1209900
PF3D7_1149000
PF3D7_1364300
PF3D7_1356300
PF3D7_1016900
PF3D7_0109500
PF3D7_1311500
PF3D7_1475500
PF3D7_1012100
PF3D7_1431100
PF3D7_1235500
PF3D7_1243900
PF3D7_1324200
PF3D7_1021200
PF3D7_0513700
PF3D7_1016300
PF3D7_0614000
PF3D7_1126200
PF3D7_0404500
PF3D7_0509400
PF3D7_1361000
PF3D7_1103100
PF3D7_1456700
PF3D7_0817600
PF3D7_1143100
PF3D7_1244200
PF3D7_1410600
PF3D7_1307100
PF3D7_1409800
PF3D7_1323600
PF3D7_0509800
PF3D7_0315600
PF3D7_0209800
PF3D7_1312450
PF3D7_1339100
PF3D7_1202600
PF3D7_1366600
PF3D7_1224300
PF3D7_0403400
PF3D7_1009400
PF3D7_0722400
PF3D7_1020300
PF3D7_1341000
PF3D7_1146800
PF3D7_1037100
PF3D7_0802600
PF3D7_0609800
PF3D7_1412600
PF3D7_0403000
PF3D7_0815900
PF3D7_0406100
PF3D7_0801100
PF3D7_0312700
PF3D7_0714800
PF3D7_1326300
PF3D7_0935000
PF3D7_0307600
PF3D7_0106700
PF3D7_0216600
PF3D7_1130200
PF3D7_0215000
PF3D7_1460200
PF3D7_0311200
PF3D7_0206000
PF3D7_0708400
PF3D7_1412400
PF3D7_0524900
PF3D7_0919000
PF3D7_1233600
PF3D7_0517600
PF3D7_1237100
PF3D7_0914200
PF3D7_0421600
PF3D7_0702800
PF3D7_0702700
PF3D7_1428900
PF3D7_1031900
PF3D7_1468800
PF3D7_0934100
PF3D7_1450500
PF3D7_0421400
PF3D7_0301600
PF3D7_0218000
PF3D7_1219000
PF3D7_1128300
PF3D7_1339200
PF3D7_1367700
PF3D7_0419600
PF3D7_0706800
PF3D7_0730600
PF3D7_0319000
PF3D7_1369800
PF3D7_0708700
PF3D7_0209600
PF3D7_0410800
PF3D7_1329100
PF3D7_0308200
PF3D7_0500900
PF3D7_0830800
PF3D7_1138200
PF3D7_1014300
PF3D7_0115000
PF3D7_1008800
PF3D7_1301700
PF3D7_0207000
PF3D7_1304100
PF3D7_1323500
PF3D7_0817900
PF3D7_1311300
PF3D7_0413600
PF3D7_1133400
PF3D7_1432700
PF3D7_0808200
PF3D7_0627700
PF3D7_0800700
PF3D7_1334300
PF3D7_1117900
PF3D7_0905200
PF3D7_1222300
PF3D7_1223100
PF3D7_1241700
PF3D7_0422700
PF3D7_1461900
PF3D7_1206600
PF3D7_0322000
PF3D7_1449500
PF3D7_0214100
PF3D7_0623600
PF3D7_1121900
PF3D7_1035900
PF3D7_1455500
PF3D7_0605100
PF3D7_0527300
PF3D7_1226100
PF3D7_0528700
PF3D7_0305500
PF3D7_1310700
PF3D7_0100300
PF3D7_1241800
PF3D7_0514700
PF3D7_0110100
PF3D7_0410900
PF3D7_0524400
PF3D7_1352400
PF3D7_0607000
PF3D7_1353100
PF3D7_0301700
PF3D7_0626400
PF3D7_0316400
PF3D7_0919500
PF3D7_0621900
PF3D7_0304000
PF3D7_0528100
PF3D7_0215700
PF3D7_0802100
PF3D7_1037300
PF3D7_0409900
PF3D7_0519800
PF3D7_0811400
PF3D7_1134000
PF3D7_1407700
PF3D7_1416500
PF3D7_0219400
PF3D7_1225800
PF3D7_0317200
PF3D7_1401400
PF3D7_1425600
PF3D7_1450100
PF3D7_1140400
PF3D7_1118500
PF3D7_1342000
PF3D7_1226300
PF3D7_1139300
PF3D7_1032400
PF3D7_1455800
PF3D7_0627800
PF3D7_1310900
PF3D7_1211800
PF3D7_1342100
PF3D7_1130000
PF3D7_0905400
PF3D7_0321800
PF3D7_0727800
PF3D7_0815200
PF3D7_0714700
PF3D7_0401900
PF3D7_0713300
PF3D7_0727100
PF3D7_1368200
PF3D7_0319400
PF3D7_1459700
PF3D7_0817300
PF3D7_0717100
PF3D7_1105100
PF3D7_1325000
PF3D7_0529200
PF3D7_0515700
PF3D7_1430100
PF3D7_0718600
PF3D7_1443900
PF3D7_0917900
PF3D7_0405700
PF3D7_0518700
PF3D7_1033000
PF3D7_0615100
PF3D7_0102500
PF3D7_1007200
PF3D7_0818100
PF3D7_1403700
PF3D7_1033100
PF3D7_0624100
PF3D7_0206200
PF3D7_1227600
PF3D7_1035300
PF3D7_0518900
PF3D7_1020800
PF3D7_0806600
PF3D7_0922500
PF3D7_1003800
PF3D7_1471500
PF3D7_1250600
PF3D7_0927900
PF3D7_1124100
PF3D7_1141200
PF3D7_1431600
PF3D7_1464900
PF3D7_1022500
PF3D7_0629100
PF3D7_0110600
PF3D7_1412800
PF3D7_1478400
PF3D7_0818200
PF3D7_0903500
PF3D7_1219900
PF3D7_1320100
PF3D7_1417600
PF3D7_0830000
PF3D7_0412800
PF3D7_0115050
PF3D7_1419800
PF3D7_1353900
PF3D7_1108600
PF3D7_1103300
PF3D7_0500600
PF3D7_1247400
PF3D7_0603300
PF3D7_0203100
PF3D7_1024800
PF3D7_1115400
PF3D7_0520000
PF3D7_1308900
PF3D7_1361800
PF3D7_1322000
PF3D7_0420300
PF3D7_1252000
PF3D7_1417800
PF3D7_0206500
PF3D7_0916000
PF3D7_1352500
PF3D7_0828000
PF3D7_0802000
PF3D7_0932800
PF3D7_1412900
PF3D7_0317500
PF3D7_0704100
PF3D7_1405900
